# Supplementary material for: Caveolin-1 Deficiency in Macrophages Alleviates Carbon Tetra-Chloride-Induced Acute Liver Injury in Mice
Source: Int J Mol Sci. 2025 May 20;26(10):4903. doi: 10.3390/ijms26104903 (PMC12112502; doi:10.3390/ijms26104903)
Supplement: Supplementary file 1 [file ijms-26-04903-s001.zip]

Archive with 1 entries (1 files):
- ijms-3583576-supplementary.pdf
